# Supplementary material for: Method for Pulmonary Administration Using Negative Pressure Generated by Inspiration in Mice
Source: Pharmaceutics. 2020 Feb 25;12(3):200. doi: 10.3390/pharmaceutics12030200 (PMC7150831; doi:10.3390/pharmaceutics12030200)
Supplement: Supplementary file 1 [file pharmaceutics-12-00200-s001.zip]

Archive with 1 entries (1 files):
- Video pulmonary administration.mp4
